# Supplementary material for: The GPR30-Mediated BMP-6/HEP/FPN Signaling Pathway Inhibits Ferroptosis in Bone Marrow Mesenchymal Stem Cells to Alleviate Osteoporosis
Source: Int J Mol Sci. 2025 Feb 26;26(5):2027. doi: 10.3390/ijms26052027 (PMC11900958; doi:10.3390/ijms26052027)
Supplement: Supplementary file 1 [file ijms-26-02027-s001.zip]

Archive with 1 entries (1 files):
- ijms-3455729-supplementary.pdf
